# Supplementary material for: Autographa Californica Multiple Nucleopolyhedrovirus Enters Host Cells via Clathrin-Mediated Endocytosis and Direct Fusion with the Plasma Membrane
Source: Viruses. 2018 Nov 14;10(11):632. doi: 10.3390/v10110632 (PMC6266293; doi:10.3390/v10110632)
Supplement: Supplementary file 1 [file viruses-10-00632-s001.zip]

Archive with 3 entries (2 files):
- Supplementary files/
- Supplementary files/Video S1.mp4
- Supplementary files/Video S2.mp4
